# Supplementary material for: What specific exercise training is most effective exercise training method for patients on maintenance hemodialysis with sarcopenia: a network meta-analysis
Source: Front Nutr. 2024 Nov 22;11:1484662. doi: 10.3389/fnut.2024.1484662 (PMC11622696; doi:10.3389/fnut.2024.1484662)
Supplement: Supplementary file 1 [file Data_Sheet_1.ZIP]

Archive with 5 entries (5 files):
- Supplementary material/Appendix 1-Search strategy.DOCX
- Supplementary material/Appendix 2-Each intervention.XLSX
- Supplementary material/Appendix 3-Each result  outcome measure.XLSX
- Supplementary material/Appendix 4.1-Pairwise comparisons of forest plots.pdf
- Supplementary material/Appendix 4.2-Pairwise comparisons of forest plots.pdf
