# Supplementary material for: What specific exercise training is most effective exercise training method for patients on maintenance hemodialysis with sarcopenia: a network meta-analysis
Source: Front Nutr. 2024 Nov 22;11:1484662. doi: 10.3389/fnut.2024.1484662 (PMC11622696; doi:10.3389/fnut.2024.1484662)
Supplement: Supplementary file 1 [file Data_Sheet_1.ZIP › Supplementary material/Appendix 2-Each intervention.XLSX]

## Sheet: Sheet1
	Intervention name	Define	Reference
1	Sling exercise(SE)	The sling is a device with a swaying rope that is used to reduce the individual’s weight load, similar to performing exercises in water.	Stray-Pedersen JI, Magnussen R, Kuffel E, et al.: Sling exercise training improves balance, kicking velocity and torso stabilization strength in elite soccer players. Med Sci Sports Exerc, 2006, 38: S243.
2	Baduanjin Exercise(BAE)	Baduanjin is a fitness qigong that can be recuperated. It is composed of eight movements, and its operation feasibility is high. Baduanjin can dredge the meridians, qi, and blood and regulate the viscera of the whole body by regulating the body, regulating the heart, and elevating the body.	Zhuang Yongling. Study on Baduanjin alleviating cancer-related fatigue in breast cancer patients [D]. Shandong: Qingdao University,2021.
3	Stretching exercis(STE)	Exercise training including muscle lengthening using any of the following methods: passive, static, isometric, ballistic or proprioceptive neuromuscular facilitation.	Thacker SB, Gilchrist J, Stroup DF, et al. The impact of stretching on sports injury risk: a systematic review of the literature. Med Sci Sports Exerc 2004;36:371–8.
4	Resistance training(RT)	Resistance training is an effective way to build muscle mass and strength.	Kalyani RR, Corriere M, Ferrucci L. Age-related and disease-related muscle loss: the effect of diabetes, obesity, and other diseases. Lancet Diabetes Endocrinol. 2014 Oct;2(10):819-29. doi: 10.1016/S2213-8587(14)70034-8. Epub 2014 Mar 6. PMID: 24731660; PMCID: PMC4156923.
5	Other exercise (OE)	Exercise training that does not meet any of the specific types of exercise training mentioned above	Owen PJ, Miller CT, Mundell NL, Verswijveren SJJM, Tagliaferri SD, Brisby H, Bowe SJ, Belavy DL. Which specific modes of exercise training are most effective for treating low back pain? Network meta-analysis. Br J Sports Med. 2020 Nov;54(21):1279-1287. doi: 10.1136/bjsports-2019-100886. Epub 2019 Oct 30. PMID: 31666220; PMCID: PMC7588406.
6	Normal care(NC)	Routine care and treatment by a nurse or doctor.
7	Combined movement(CE)	Two or more of the specific types of exercise training mentioned above (not deemed multimodal if only part of warm up or cool down).	Owen PJ, Miller CT, Mundell NL, Verswijveren SJJM, Tagliaferri SD, Brisby H, Bowe SJ, Belavy DL. Which specific modes of exercise training are most effective for treating low back pain? Network meta-analysis. Br J Sports Med. 2020 Nov;54(21):1279-1287. doi: 10.1136/bjsports-2019-100886. Epub 2019 Oct 30. PMID: 31666220; PMCID: PMC7588406.
8	Bicycle exercise(BIE)	For exercise using a bicycle, the patient is asked to perform active or resistance pedalling optimally for 20 minutes, gradually increasing the resistance load and continuously pedalling.	Yajie Zhu.Factors related to frailty in elderly patients with maintenance hemodialysis and evaluation of the effect of regular bicycle exercise intervention
9	Home exercise(HE)	A form of exercise for patients at home
