# Supplementary material for: What specific exercise training is most effective exercise training method for patients on maintenance hemodialysis with sarcopenia: a network meta-analysis
Source: Front Nutr. 2024 Nov 22;11:1484662. doi: 10.3389/fnut.2024.1484662 (PMC11622696; doi:10.3389/fnut.2024.1484662)
Supplement: Supplementary file 1 [file Data_Sheet_1.ZIP › Supplementary material/Appendix 3-Each result outcome measure.XLSX]

## Sheet: Sheet1
Outcome	Explain	Reference
Handgrip strength (HGS)	HGS was assessed in non-fistula hands using a dynamometer to assess patients’ upper limb muscle strength. Patients were first familiarized with the device and instructed to grip the dynamometer with maximum strength in a standing position with non-fistula arms alongside the body.	Zhang F, Huang L, Wang W, Shen Q, Zhang H. Effect of intradialytic progressive resistance exercise on physical fitness and quality of life in maintenance haemodialysis patients. Nurs Open. 2020 Aug 21;7(6):1945-1953. doi: 10.1002/nop2.585. PMID: 33072380; PMCID: PMC7544880.
Skeletal muscle mass index(SMI)	skeletal muscle mass index (SMI) as ASM/height2 (as kg/m2)	CHAPTER 73 - Sarcopenia(https://doi.org/10.1016/B978-1-4160-6231-8.10073-X)
